# Supplementary material for: MiR-26a-5p inhibits GSK3β expression and promotes cardiac hypertrophy in vitro
Source: PeerJ. 2020 Nov 17;8:e10371. doi: 10.7717/peerj.10371 (PMC7678492; doi:10.7717/peerj.10371)
Supplement: Supplemental Information 1 [file peerj-08-10371-s001.zip]

Archive with 42 entries (31 files):
- Raw data/
- Raw data/Figure 1/
- Raw data/Figure 1/Figure 1A.xlsx
- Raw data/Figure 1/Figure 1B/
- Raw data/Figure 1/Figure 1B/Beclin-1.tif
- Raw data/Figure 1/Figure 1B/GAPDH.tif
- Raw data/Figure 1/Figure 1B/LC3.tif
- Raw data/Figure 1/Figure 1B/p62.tif
- Raw data/Figure 1/Figure 1C, D, E.xlsx
- Raw data/Figure 1/Figure 1F/
- Raw data/Figure 1/Figure 1F/GAPDH.tif
- Raw data/Figure 1/Figure 1F/LC3.tif
- Raw data/Figure 1/Figure 1F/p62.jpg
- Raw data/Figure 1/Figure 1G, H.xlsx
- Raw data/Figure 2/
- Raw data/Figure 2/Figure 2S.xlsx
- Raw data/Figure 3/
- Raw data/Figure 3/Figure 3A.xlsx
- Raw data/Figure 3/Figure 3B.xlsx
- Raw data/Figure 3/Figure 3C/
- Raw data/Figure 3/Figure 3C/GAPDH.tif
- Raw data/Figure 3/Figure 3C/GSK3β.tif
- Raw data/Figure 3/Figure 3C/α-actinin.tif
- Raw data/Figure 3/Figure 3D, G.xlsx
- Raw data/Figure 3/Figure 3F.xlsx
- Raw data/Figure 3/Figure 3Z.xlsx
- Raw data/Figure 4/
- Raw data/Figure 4/Figure 4S.xlsx
- Raw data/Figure 5/
- Raw data/Figure 5/Figure 5A-C.xlsx
- Raw data/Figure 5/Figure 5D.xlsx
- Raw data/Figure 5/Figure 5E.xlsx
- Raw data/Figure 5/Figure 5F, G, H.xlsx
- Raw data/Figure 6/
- Raw data/Figure 6/Figure 6A, B.xlsx
- Raw data/Figure 6/Figure 6C-F.xlsx
- Raw data/Figure 6/Figure 6G/
- Raw data/Figure 6/Figure 6G/GAPDH.tif
- Raw data/Figure 6/Figure 6G/GSK3β.tif
- Raw data/Figure 6/Figure 6G/LC3.tif
- Raw data/Figure 6/Figure 6G/p62.tif
- Raw data/Figure 6/Figure 6Q-S.xlsx
