# Supplementary material for: MiR-26a-5p inhibits GSK3β expression and promotes cardiac hypertrophy in vitro
Source: PeerJ. 2020 Nov 17;8:e10371. doi: 10.7717/peerj.10371 (PMC7678492; doi:10.7717/peerj.10371)
Supplement: Supplemental Information 1 [file peerj-08-10371-s001.zip › Raw data/Figure 1/Figure 1A.xlsx]

## Sheet: Sheet1
CK			10μM			20μM			50μM			100μM			200μM
1	0.037047	3	0.699686	0.0347683	3	0.834786	0.12067	3	1.54568	0.0735069	3	2.10716	0.1086	3	5.5369	0.347076	3
