# Supplementary material for: MiR-26a-5p inhibits GSK3β expression and promotes cardiac hypertrophy in vitro
Source: PeerJ. 2020 Nov 17;8:e10371. doi: 10.7717/peerj.10371 (PMC7678492; doi:10.7717/peerj.10371)
Supplement: Supplemental Information 1 [file peerj-08-10371-s001.zip › Raw data/Figure 1/Figure 1G, H.xlsx]

## Sheet: Sheet1
Figure 1G
NC	PE	miR-26a-5p	miR-26a-5p+PE	NC+Baf-A1	PE+Baf-A1	miR-26a-5p+Baf-A1	miR-26a-5p+PE+Baf-A1
1	3.40399	1.75489	3.71736	1.70484	5.14317	3.47732	6.91481
0.760505	2.80488	1.78215	4.20183	1.80528	5.38715	4.29859	7.58966
1.06548	2.92878	1.71266	3.69646	1.81004	5.02881	3.73561	6.87774
Figure 1H
NC	PE	miR-26a-5p	miR-26a-5p+PE	NC+Baf-A1	PE+Baf-A1	miR-26a-5p+Baf-A1	miR-26a-5p+PE+Baf-A1
1	0.659729	0.711571	0.513438	1.34264	1.03585	0.889192	0.892421
1	0.682296	0.751181	0.519298	1.31662	1.07584	0.907755	0.882523
1	0.63451	0.695792	0.519238	1.21933	0.990054	0.774851	0.829858
