# Supplementary material for: MiR-26a-5p inhibits GSK3β expression and promotes cardiac hypertrophy in vitro
Source: PeerJ. 2020 Nov 17;8:e10371. doi: 10.7717/peerj.10371 (PMC7678492; doi:10.7717/peerj.10371)
Supplement: Supplemental Information 1 [file peerj-08-10371-s001.zip › Raw data/Figure 2/Figure 2S.xlsx]

## Sheet: Sheet1
NC	PE	miR-26a-5p	miR-26a-5p+PE	miR-26a-5p inhibitor	miR-26a-5p inhibitor+PE
1	2.27044	1.99591	3.83535	0.646743	1.16609
1.07994	2.09189	2.07152	4.0125	0.527321	1.33699
1.01235	2.18283	1.99212	5.39494	0.680559	1.00675
