# Supplementary material for: MiR-26a-5p inhibits GSK3β expression and promotes cardiac hypertrophy in vitro
Source: PeerJ. 2020 Nov 17;8:e10371. doi: 10.7717/peerj.10371 (PMC7678492; doi:10.7717/peerj.10371)
Supplement: Supplemental Information 1 [file peerj-08-10371-s001.zip › Raw data/Figure 3/Figure 3A.xlsx]

## Sheet: Sheet1
CK	PE	miR-26a-5p	miR-26a-5p+PE	miR-26a-5p inhibitor	miR-26a-5p inhibitor+PE
0.971824	20.579	2.46457	22.7724	0.00901731	0.0155239
0.986698	19.702	2.38278	23.3809	0.00566416	0.017986
1.04148	19.139	2.42649	20.9834	0.00768547	0.0184673
