# Supplementary material for: MiR-26a-5p inhibits GSK3β expression and promotes cardiac hypertrophy in vitro
Source: PeerJ. 2020 Nov 17;8:e10371. doi: 10.7717/peerj.10371 (PMC7678492; doi:10.7717/peerj.10371)
Supplement: Supplemental Information 1 [file peerj-08-10371-s001.zip › Raw data/Figure 3/Figure 3B.xlsx]

## Sheet: Sheet1
CK	PE	miR-26a-5p	miR-26a-5p+PE	miR-26a-5p inhibitor	miR-26a-5p inhibitor+PE
0.744609	0.425803	0.59526	0.337346	1.04588	0.763048
0.740769	0.440819	0.51107	0.333363	1.0316	0.845608
0.696378	0.446973	0.567068	0.296191	0.922516	0.872472
