# Supplementary material for: MiR-26a-5p inhibits GSK3β expression and promotes cardiac hypertrophy in vitro
Source: PeerJ. 2020 Nov 17;8:e10371. doi: 10.7717/peerj.10371 (PMC7678492; doi:10.7717/peerj.10371)
Supplement: Supplemental Information 1 [file peerj-08-10371-s001.zip › Raw data/Figure 3/Figure 3D, G.xlsx]

## Sheet: Sheet1
Figure 3D
NC	PE	miR-26a-5p	miR-26a-5p+PE	miR-26a-5p inhibitor	miR-26a-5p inhibitor+PE
1	0.82246	0.895102	0.651106	1.30655	1.13146
1	0.832472	0.909849	0.661442	1.21657	1.12096
1	0.797898	0.881946	0.639049	1.32192	1.11317
Figure 3G
NC	PE	miR-26a-5p	miR-26a-5p+PE	miR-26a-5p inhibitor	miR-26a-5p inhibitor+PE
1	1.31354	1.17473	1.66412	0.690484	0.872216
1	1.40034	1.25327	1.55012	0.705658	0.817585
1	1.32132	1.14013	1.43413	0.665736	0.794954
