# Supplementary material for: MiR-26a-5p inhibits GSK3β expression and promotes cardiac hypertrophy in vitro
Source: PeerJ. 2020 Nov 17;8:e10371. doi: 10.7717/peerj.10371 (PMC7678492; doi:10.7717/peerj.10371)
Supplement: Supplemental Information 1 [file peerj-08-10371-s001.zip › Raw data/Figure 3/Figure 3F.xlsx]

## Sheet: Sheet1
	NC			miR-26a-5p
GSK3β-Wt	1.08729	0.986486	0.926223	0.571216	0.624683	0.547892
GSK3β-Mut	0.911698	0.872226	0.986394	0.887961	0.846701	0.854582
