# Supplementary material for: MiR-26a-5p inhibits GSK3β expression and promotes cardiac hypertrophy in vitro
Source: PeerJ. 2020 Nov 17;8:e10371. doi: 10.7717/peerj.10371 (PMC7678492; doi:10.7717/peerj.10371)
Supplement: Supplemental Information 1 [file peerj-08-10371-s001.zip › Raw data/Figure 3/Figure 3Z.xlsx]

## Sheet: Sheet1
NC	PE	miR-26a-5p	miR-26a-5p+PE	miR-26a-5p inhibitor	miR-26a-5p inhibitor+PE
1	1.31354	1.07473	1.56412	0.490484	0.772216
1	1.30034	1.15327	1.35012	0.605658	0.617585
1	1.32132	1.24013	1.43413	0.765736	0.894954
