# Supplementary material for: MiR-26a-5p inhibits GSK3β expression and promotes cardiac hypertrophy in vitro
Source: PeerJ. 2020 Nov 17;8:e10371. doi: 10.7717/peerj.10371 (PMC7678492; doi:10.7717/peerj.10371)
Supplement: Supplemental Information 1 [file peerj-08-10371-s001.zip › Raw data/Figure 4/Figure 4S.xlsx]

## Sheet: Sheet1
NC	PE	miR-26a-5p	miR-26a-5p+PE	miR-26a-5p inhibitor	miR-26a-5p inhibitor+PE
1	1.61052	1.53283	3.27728	0.452123	0.765019
0.908432	1.57736	1.46728	2.16642	0.458246	0.62149
0.915824	1.61213	1.53478	2.69963	0.374225	0.641347
