# Supplementary material for: MiR-26a-5p inhibits GSK3β expression and promotes cardiac hypertrophy in vitro
Source: PeerJ. 2020 Nov 17;8:e10371. doi: 10.7717/peerj.10371 (PMC7678492; doi:10.7717/peerj.10371)
Supplement: Supplemental Information 1 [file peerj-08-10371-s001.zip › Raw data/Figure 5/Figure 5A-C.xlsx]

## Sheet: Sheet1
Figure 5A
NC	PE	miR-26a-5p	miR-26a-5p+PE	miR-26a-5p inhibitor	miR-26a-5p inhibitor+PE
0.95	1.491	1.708	4.153	0.373	0.794
1.036	1.215	1.629	4.094	0.329	0.802
1.017	1.438	1.77	3.968	0.421	0.762
Figure 5B
NC	PE	miR-26a-5p	miR-26a-5p+PE	miR-26a-5p inhibitor	miR-26a-5p inhibitor+PE
0.874	1.386	2.481	2.672	0.43	0.577
0.996	1.329	1.892	2.361	0.387	0.544
1.15	1.549	2.135	2.085	0.403	0.527
Figure 5C
NC	PE	miR-26a-5p	miR-26a-5p+PE	miR-26a-5p inhibitor	miR-26a-5p inhibitor+PE
0.995	2.964	2.023	4.787	0.566	0.688
1.089	2.539	1.701	4.541	0.425	0.646
0.923	3.203	1.971	4.425	0.469	0.685
