# Supplementary material for: MiR-26a-5p inhibits GSK3β expression and promotes cardiac hypertrophy in vitro
Source: PeerJ. 2020 Nov 17;8:e10371. doi: 10.7717/peerj.10371 (PMC7678492; doi:10.7717/peerj.10371)
Supplement: Supplemental Information 1 [file peerj-08-10371-s001.zip › Raw data/Figure 5/Figure 5D.xlsx]

## Sheet: Sheet1
Empty vector	GSK3β overexpression
1.057	7.101
1.177	8.888
0.804	8.663
