# Supplementary material for: MiR-26a-5p inhibits GSK3β expression and promotes cardiac hypertrophy in vitro
Source: PeerJ. 2020 Nov 17;8:e10371. doi: 10.7717/peerj.10371 (PMC7678492; doi:10.7717/peerj.10371)
Supplement: Supplemental Information 1 [file peerj-08-10371-s001.zip › Raw data/Figure 5/Figure 5E.xlsx]

## Sheet: Sheet1
NC	siRNA1	siRNA2	siRNA3
1.015	0.609	0.735	0.273
0.981	0.608	0.863	0.251
1.004	0.691	0.792	0.258
