# Supplementary material for: MiR-26a-5p inhibits GSK3β expression and promotes cardiac hypertrophy in vitro
Source: PeerJ. 2020 Nov 17;8:e10371. doi: 10.7717/peerj.10371 (PMC7678492; doi:10.7717/peerj.10371)
Supplement: Supplemental Information 1 [file peerj-08-10371-s001.zip › Raw data/Figure 5/Figure 5F, G, H.xlsx]

## Sheet: Sheet1
Figure 5F
miR-26a-5p+empty vector	miR-26a-5p+GSK3β	miR-26a-5p inhibitor+scramble RNA	miR-26a-5p inhibitor+siGSK3β
1.048	0.668	0.417	0.865
0.926	0.604	0.49	0.796
1.03	0.66	0.6	0.989
Figure 5G
miR-26a-5p+empty vector	miR-26a-5p+GSK3β	miR-26a-5p inhibitor+scramble RNA	miR-26a-5p inhibitor+siGSK3β
1.123	0.584	0.287	1.192
0.9	0.49	0.307	1.089
0.989	0.545	0.358	1.162
Figure 5H
miR-26a-5p+empty vector	miR-26a-5p+GSK3β	miR-26a-5p inhibitor+scramble RNA	miR-26a-5p inhibitor+siGSK3β
1.093	0.627	0.553	0.873
0.936	0.522	0.614	0.804
0.978	0.598	0.642	1.049
