# Supplementary material for: MiR-26a-5p inhibits GSK3β expression and promotes cardiac hypertrophy in vitro
Source: PeerJ. 2020 Nov 17;8:e10371. doi: 10.7717/peerj.10371 (PMC7678492; doi:10.7717/peerj.10371)
Supplement: Supplemental Information 1 [file peerj-08-10371-s001.zip › Raw data/Figure 6/Figure 6A, B.xlsx]

## Sheet: Sheet1
Figure 6A					Figure 6B
Control	NC agomir	miR-26a-5p agomir			Control	NC agomir	miR-26a-5p agomir
1	0.964955	1.78834			1	0.996597	0.777161
1	0.889173	1.15452			1	0.917536	0.669642
1	0.686944	1.48896			1	0.937766	0.732221
1	0.836448	1.67166			1	1.04684	0.766441
		1.4805					0.891455
		1.70825					0.493941
		1.39491					0.914816
		1.42303					0.783309
		1.35731					0.742805
		1.28465					0.848049
