# Supplementary material for: MiR-26a-5p inhibits GSK3β expression and promotes cardiac hypertrophy in vitro
Source: PeerJ. 2020 Nov 17;8:e10371. doi: 10.7717/peerj.10371 (PMC7678492; doi:10.7717/peerj.10371)
Supplement: Supplemental Information 1 [file peerj-08-10371-s001.zip › Raw data/Figure 6/Figure 6C-F.xlsx]

## Sheet: Sheet1
Figure 6C
Control	NC agomir	miR-26a-5p agomir
1	0.985457	0.684087
1	0.966431	0.66127
1	0.913229	0.692677
Figure 6D
Control	NC agomir	miR-26a-5p agomir
1	1.10328	2.19141
0.992983	1.05308	2.2047
1.03388	1.06203	2.38797
Figure 6E
Control	NC agomir	miR-26a-5p agomir
1	1.1159	2.0468
1	1.13131	1.8505
1	1.01172	2.0358
Figure 6F
Control	NC agomir	miR-26a-5p agomir
1	0.862833	0.445946
1	0.975833	0.490405
1	0.925125	0.505784
