# Supplementary material for: MiR-26a-5p inhibits GSK3β expression and promotes cardiac hypertrophy in vitro
Source: PeerJ. 2020 Nov 17;8:e10371. doi: 10.7717/peerj.10371 (PMC7678492; doi:10.7717/peerj.10371)
Supplement: Supplemental Information 1 [file peerj-08-10371-s001.zip › Raw data/Figure 6/Figure 6Q-S.xlsx]

## Sheet: Sheet1
Figure 6Q
Control	NC agomir	miR-26a-5p agomir
1	1.12	4.771
1	0.618	3.526
1	0.874	2.977
1	2.207	3.731
1	1.726	3.38
Figure 6R
Control	NC agomir	miR-26a-5p agomir
1	1.052	6.342
1	0.904	3
1	1.588	5.036
1	2.518	6.56
1	2.677	8.261
Figure 6S
Control	NC agomir	miR-26a-5p agomir
1	1.084	4.659
1	0.836	2.974
1	1.32	3.872
1	1.931	4.66
1	1.907	5.218
